# Supplementary material for: Production efficiency and change characteristics of China’s apple industry in terms of planting scale
Source: PLoS One. 2021 Jul 22;16(7):e0254820. doi: 10.1371/journal.pone.0254820 (PMC8297839; doi:10.1371/journal.pone.0254820)
Supplement: S1 Data — (XLSX) [file pone.0254820.s001.xlsx]

## Sheet: The original data
REGION	Apples per hectare（kg）	Land investment（ha）	Labor input（Ten thousand yuan/ha）	Capital investment（Ten thousand yuan/ha）	Fertilizer inputs（Ten thousand yuan/ha）
Hebei	1873.1	11.5373	1.23561	1.42779	0.532755
Shanxi	2077.5	11.2887	1.27932	1.3689	0.33633
Liaoning	1930.2	23.6807	1.04339	2.07276	0.687405
Shandong	2778	8.18667	2.25883	3.73269	1.30957
Henan	2338.3	6.26267	1.88939	1.13071	0.40914
Shanxi	1665.4	5.51	1.21754	1.72762	0.42819
Gansu	1939.1	4.748	2.2372	0.66564	0.24522
Hebei	1691.49	12.602	1.37929	1.56114	0.53805
Shanxi	2080.81	11.71	1.42385	1.43886	0.42207
Liaoning	2188.9	33.91	1.46535	2.41923	0.704835
Shandong	2678.34	8.92533	2.51058	3.68213	1.30679
Henan	2180.39	8.566	1.91542	1.39244	0.667245
Shanxi	1957.63	5.996	1.36035	1.71597	0.525075
Gansu	1664.86	5.624	2.6356	0.68958	0.215325
Hebei	1240.17	15.7	1.84028	2.13368	0.40194
Shanxi	1832.67	11.3973	1.37323	1.47792	0.464835
Liaoning	1791.34	36.6687	2.16572	2.99467	0.739335
Shandong	2905.68	11.0907	3.06501	3.73576	1.30791
Henan	1979.81	10.5653	2.51976	1.5454	0.626955
Shanxi	1679.54	6.12067	1.75211	2.0446	0.60657
Gansu	1924.98	6.33933	3.54552	1.47618	0.323985
Hebei	1714.34	20.9007	2.27811	2.28798	0.57579
Shanxi	2255.6	12.3993	1.82517	1.95852	0.70407
Liaoning	1869.52	36.59	2.44752	2.75723	0.74664
Shandong	2513.21	13.6927	3.96891	4.3011	1.60716
Henan	2265.68	9.60267	2.40882	1.66638	0.713565
Shanxi	1883.27	5.43267	2.20811	2.33604	0.602775
Gansu	2065.67	7.142	4.50026	1.54163	0.385995
Hebei	1748.96	25.9813	3.14987	2.34031	0.56103
Shanxi	2167.83	13.6673	2.50896	2.01605	0.74469
Liaoning	1611.13	36.8893	3.14538	2.80893	0.709725
Shandong	3017.72	14.7133	5.47584	5.04993	1.90749
Henan	2529.04	8.008	3.75492	1.85149	0.68874
Shanxi	2059.34	5.558	2.88	2.36009	0.499755
Gansu	1963.28	7.258	6.21249	1.61841	0.42669
Hebei	1883.13	27.7187	3.33582	2.47729	0.653505
Shanxi	2024.21	15.2827	2.91212	1.94378	0.663735
Liaoning	1645.63	37.186	3.70593	2.87918	0.763755
Shandong	2591.54	15.8787	6.31558	5.02454	1.91883
Henan	2206.01	12.8273	3.72194	1.51764	0.6669
Shanxi	1914.1	5.52867	3.38307	2.49772	0.52347
Gansu	2090.45	7.73267	7.58559	2.49982	0.77793
Hebei	1870.13	29.8207	3.45119	2.22615	0.59616
Shanxi	1880.41	17.03	3.15498	1.79236	0.629055
Liaoning	1346.99	39.9827	3.98318	2.77515	0.6579
Shandong	2343.65	16.884	6.46353	4.74306	2.10679
Henan	2308.99	15.876	4.21707	1.90151	0.826215
Shanxi	1857.74	6.05733	3.70328	2.34025	0.45426
Gansu	1991.52	10.3533	8.2477	2.60933	0.82311
Hebei	1907.4	26.1693	3.65474	2.29489	0.57828
Shanxi	1944.22	18.1693	3.35555	1.95024	0.663885
Liaoning	1608.73	29.2267	3.22776	2.87407	0.525195
Shandong	2940.63	17.2987	7.0907	5.70918	2.1709
Henan	2811.61	14.702	5.05748	2.34456	1.01727
Shanxi	1779.59	6.05733	3.89762	2.37129	0.452115
Gansu	2314.51	10.6447	8.57776	3.25021	1.00248
Hebei	1981.59	27.7287	3.81026	2.24508	0.47331
Shanxi	2272.77	18.268	3.64635	1.91172	0.644325
Liaoning	1416.59	27.7887	3.69451	3.17208	0.478455
Shandong	2849.22	17.8047	7.02416	5.40939	2.10654
Henan	2620.17	13.536	5.30065	2.40585	1.07896
Shanxi	1881.41	6.23733	4.13474	2.44909	0.45849
Gansu	1963.19	10.5093	8.49217	3.11647	1.04478
Hebei	1889.2	27.3913	3.7726	2.5176	0.526215
Shanxi	2460.02	17.6713	4.05506	2.12268	0.74541
Liaoning	1747.34	27.716	4.06041	3.48669	0.455235
Shandong	2623.64	17.4393	6.97563	6.97563	1.95425
Henan	2621.48	14.0747	5.43102	5.43102	0.893865
Shanxi	1836.06	6.222	4.35574	4.35574	0.458115
Gansu	2207.61	10.366	8.07583	8.07583	1.13973
Hebei	1840.01	19.1753	3.80059	2.4916	0.584415
Shanxi	1212.89	17.5347	3.59335	1.62363	0.55998
Liaoning	1253.86	29.2427	3.96654	3.49353	0.42036
Shandong	2528.13	17.3287	7.03604	5.22215	1.99374
Henan	2293.86	14.2987	5.14794	2.18506	0.90657
Shanxi	1595.84	7.38467	4.43675	2.59504	0.551175
Gansu	1499.74	10.3773	7.612	2.88633	1.14279

## Sheet: 回归结果
------------------------------------------------------------------------------
	lntfp	|	Coef.	Std.	Err.	z	P>|z|	[95%	Conf.	Interval]
-------------+----------------------------------------------------------------
lntfp	|
	lnpergdp	|	0.219447	0.0725174	3.03	0.002	0.077315	0.361578
	lnddisater	|	-0.0090753	0.0210818	-0.43	0.667	-0.050395	0.0322443
	lnedu	|	-0.0126126	0.385475	-0.03	0.974	-0.76813	0.742904
-------------+----------------------------------------------------------------
Region1	|
	_cons	|	-1.65994	1.01997	-1.63	0.104	-3.65903	0.33916
-------------+----------------------------------------------------------------
Region2	|
	_cons	|	-1.73425	1.02439	-1.69	0.09	-3.74202	0.273526
-------------+----------------------------------------------------------------
Region3	|
	_cons	|	-1.88923	1.05075	-1.8	0.072	-3.94866	0.170196
------------------------------------------------------------------------------
	变量	系数	标准差	P值			变量	系数	标准差	P值
	lnpergdp	0.219447	0.0725174	0.002			lnpergdp	0.219447	0.0725174	0.002
	lnddisater	-0.0090753	0.0210818	0.667			lnddisater	-0.0090753	0.0210818	0.667
	lnedu	-0.0126126	0.385475	0.974			lnedu	-0.0126126	0.385475	0.974
	lnscale1	-1.65994	1.01997	0.104			lnscale1	-1.65994	1.01997	0.104
	lnscale2	-1.73425	1.02439	0.09			lnscale2	-1.73425	1.02439	0.09
	lnscale3	-1.88923	1.05075	0.072			lnscale3	-1.88923	1.05075	0.072
